# Supplementary material for: Multi-resBind: a residual network-based multi-label classifier for in vivo RNA binding prediction and preference visualization
Source: BMC Bioinformatics. 2021 Nov 15;22:554. doi: 10.1186/s12859-021-04430-y (PMC8594109; doi:10.1186/s12859-021-04430-y)
Supplement: Supplementary file 2 — Additional file 2: File S1. Performance comparison of AUROC and AP scores between DeepRiPe and Multi-resBind. [file 12859_2021_4430_MOESM2_ESM.xlsx]

## Sheet: Sheet 1 - supplemental_file_1
supplemental_file_1
RBPnames	Dataset	DeepRiPe(AUROC)	Multi-resBind(AUROC)	DeepRiPe(AP)	Multi-resBind(AP)
MBNL1	low	0.982971	0.985105	0.942944	0.947053
P53_NONO	low	0.919594	0.940176	0.389836	0.457259
PUM2	low	0.948727	0.954308	0.699582	0.736005
QKI	low	0.97417	0.982582	0.636096	0.67304
AGO3	low	0.875201	0.888198	0.49253	0.548658
FUS	low	0.902478	0.920789	0.461954	0.540355
TAF15	low	0.879623	0.895135	0.298777	0.323572
ZFP36	low	0.92314	0.961494	0.428285	0.537574
DICER1	low	0.850723	0.875428	0.22283	0.265503
EIF3A	low	0.873623	0.908601	0.183175	0.227295
EIF3D	low	0.874321	0.893283	0.152362	0.168933
EIF3G	low	0.890399	0.905055	0.14136	0.22147
SSB	low	0.918006	0.930933	0.525456	0.566595
PAPD5	low	0.851657	0.897869	0.0923586	0.213458
CPSF4	low	0.765305	0.806549	0.0726713	0.127148
CPSF3	low	0.798623	0.815204	0.114893	0.127314
RTCB	low	0.795902	0.822561	0.0326744	0.0368634
FXR1	low	0.853196	0.87166	0.246403	0.285429
NOP58	low	0.930051	0.940037	0.650795	0.703404
NOP56	low	0.923551	0.942374	0.67474	0.744344
FBL	low	0.90437	0.916002	0.342933	0.393096
LIN28A	low	0.783951	0.805271	0.163229	0.19762
LIN28B	low	0.92077	0.937646	0.426485	0.510066
UPF1	low	0.79995	0.834727	0.104103	0.12411
G35	low	0.834064	0.863044	0.0706589	0.116685
G45	low	0.816016	0.883788	0.100554	0.182692
XPO5	low	0.841054	0.856961	0.280902	0.307279
TARDBP	med	0.954223	0.959979	0.735954	0.759243
ELAVL2	med	0.928077	0.935974	0.614708	0.646831
ELAVL3	med	0.944168	0.950575	0.721365	0.74138
ELAVL4	med	0.935299	0.941988	0.587873	0.619103
RBM20	med	0.910829	0.923676	0.594818	0.634396
IGF2BP1	med	0.82188	0.840291	0.186117	0.219925
IGF2BP2	med	0.842615	0.859904	0.296475	0.346509
IGF2BP3	med	0.841633	0.854405	0.423702	0.458028
EWSR1	med	0.853811	0.868953	0.199028	0.231762
HNRNPD	med	0.940847	0.949598	0.470658	0.530641
RBPMS	med	0.973133	0.976037	0.779413	0.808666
SRRM4	med	0.801099	0.813022	0.304605	0.33346
AGO2	med	0.856327	0.875953	0.498385	0.54979
NUDT21	med	0.850542	0.856515	0.262854	0.27455
FIP1L1	med	0.803299	0.81414	0.303653	0.317618
CAPRIN1	med	0.758068	0.778972	0.222507	0.244859
FMR1iso7	med	0.89757	0.901469	0.526858	0.5405
FXR2	med	0.800752	0.816799	0.174982	0.197428
AGO1	med	0.788794	0.807228	0.324012	0.349856
L1RE1	med	0.962422	0.965816	0.591639	0.621476
ORF1	med	0.970303	0.97656	0.664637	0.709322
DND1	high	0.820096	0.837184	0.457597	0.489461
CPSF7	high	0.793721	0.805413	0.543716	0.560319
CPSF6	high	0.784461	0.793751	0.254853	0.267445
CPSF1	high	0.771746	0.778777	0.23495	0.242494
CSTF2	high	0.813123	0.824217	0.297231	0.30928
CSTF2T	high	0.842813	0.85306	0.656159	0.675429
ZC3H7B	high	0.868923	0.883973	0.371301	0.431196
FMR1iso1	high	0.866489	0.875415	0.261774	0.286965
RBM10	high	0.859244	0.863761	0.486888	0.493763
MOV10	high	0.827193	0.833624	0.406967	0.416953
ELAVL1	high	0.895687	0.909547	0.729105	0.761129
