# Supplementary material for: Multi-resBind: a residual network-based multi-label classifier for in vivo RNA binding prediction and preference visualization
Source: BMC Bioinformatics. 2021 Nov 15;22:554. doi: 10.1186/s12859-021-04430-y (PMC8594109; doi:10.1186/s12859-021-04430-y)
Supplement: Supplementary file 3 — Additional file 3: File S2. Performance comparison of AUROC scores according to different types of input data and their combinations using the Multi-resBind model. Structural profiles (PU) were calculated using RNAplfold. [file 12859_2021_4430_MOESM3_ESM.xlsx]

## Sheet: Sheet 1 - supplemental_file_2
supplemental_file_2
RBPnames	seq(AUROC)	struc(AUROC)	region(AUROC)	seq_struc(AUROC)	seq_region(AUROC)	struc_region(AUROC)	seq_struc_region(AUROC)
MBNL1	0.984247	0.755496	0.675959	0.984587	0.985105	0.812701	0.960279
P53_NONO	0.906434	0.72701	0.732521	0.907236	0.940176	0.838031	0.832279
PUM2	0.946066	0.734775	0.764804	0.954759	0.954308	0.828042	0.90672
QKI	0.978222	0.83335	0.648203	0.985219	0.982582	0.849888	0.924078
AGO3	0.871798	0.637762	0.663689	0.881271	0.888198	0.719357	0.797885
FUS	0.912612	0.725911	0.650512	0.913921	0.920789	0.762208	0.893916
TAF15	0.888629	0.687919	0.586076	0.886802	0.895135	0.689785	0.82316
ZFP36	0.944216	0.704848	0.753251	0.946873	0.961494	0.798093	0.665701
DICER1	0.865373	0.817009	0.627624	0.881843	0.875428	0.826181	0.746918
EIF3A	0.889577	0.76595	0.761633	0.897837	0.908601	0.854138	0.804661
EIF3D	0.87004	0.739739	0.768027	0.863772	0.893283	0.831718	0.799981
EIF3G	0.912024	0.790184	0.750981	0.900634	0.905055	0.8584	0.812142
SSB	0.919321	0.808563	0.682475	0.918438	0.930933	0.840646	0.882361
PAPD5	0.845461	0.586396	0.606842	0.843659	0.897869	0.693127	0.739399
CPSF4	0.79366	0.581839	0.580877	0.804809	0.806549	0.634199	0.707356
CPSF3	0.798484	0.667859	0.611333	0.796483	0.815204	0.704114	0.672012
RTCB	0.812722	0.632399	0.582729	0.829149	0.822561	0.687288	0.753187
FXR1	0.839863	0.640348	0.712836	0.844273	0.87166	0.747115	0.691393
NOP58	0.934926	0.717471	0.791816	0.936437	0.940037	0.829563	0.917628
NOP56	0.923872	0.77506	0.703518	0.929777	0.942374	0.83518	0.885871
FBL	0.903597	0.78478	0.688287	0.910426	0.916002	0.821189	0.876342
LIN28A	0.761761	0.615053	0.669816	0.754046	0.805271	0.69647	0.579089
LIN28B	0.922507	0.676449	0.665025	0.926047	0.937646	0.725249	0.841566
UPF1	0.805206	0.612989	0.654994	0.791625	0.834727	0.721154	0.508876
G35	0.84485	0.673379	0.581556	0.856384	0.863044	0.672098	0.7793
G45	0.859508	0.536488	0.554905	0.873172	0.883788	0.544209	0.763569
XPO5	0.849836	0.635273	0.646773	0.855826	0.856961	0.705065	0.776041
