# Supplementary material for: Multi-resBind: a residual network-based multi-label classifier for in vivo RNA binding prediction and preference visualization
Source: BMC Bioinformatics. 2021 Nov 15;22:554. doi: 10.1186/s12859-021-04430-y (PMC8594109; doi:10.1186/s12859-021-04430-y)
Supplement: Supplementary file 4 — Additional file 4: File S3. Performance comparison of AP scores using different types of input data and their combinations using the Multi-resBind model. Structural profiles (PU) were calculated using RNAplfold. [file 12859_2021_4430_MOESM4_ESM.xlsx]

## Sheet: Sheet 1 - supplemental_file_3
supplemental_file_3
RBPnames	seq(AP)	struc(AP)	region(AP)	seq_struc(AP)	seq_region(AP)	struc_region(AP)	seq_struc_region(AP)
MBNL1	0.945903	0.430851	0.217034	0.946347	0.947053	0.503496	0.890811
P53_NONO	0.342698	0.0864236	0.0690443	0.346685	0.457259	0.144998	0.151274
PUM2	0.696637	0.109651	0.125382	0.714769	0.736005	0.167421	0.528835
QKI	0.62375	0.114583	0.0221078	0.697024	0.67304	0.101377	0.486369
AGO3	0.48774	0.160382	0.148527	0.521156	0.548658	0.218898	0.297819
FUS	0.487569	0.202014	0.14272	0.494213	0.540355	0.240125	0.458015
TAF15	0.295604	0.117091	0.073795	0.310322	0.323572	0.106917	0.205376
ZFP36	0.426261	0.049672	0.0543542	0.423356	0.537574	0.096562	0.0964206
DICER1	0.246417	0.235459	0.0816348	0.312793	0.265503	0.233504	0.162947
EIF3A	0.173581	0.0513573	0.120352	0.227025	0.227295	0.173721	0.0567782
EIF3D	0.128303	0.0418792	0.0920497	0.145132	0.168933	0.110088	0.057043
EIF3G	0.193092	0.0395499	0.0710553	0.208164	0.22147	0.0776622	0.0572787
SSB	0.514543	0.244801	0.194055	0.513833	0.566595	0.348168	0.467153
PAPD5	0.137189	0.012237	0.0130064	0.152266	0.213458	0.0257431	0.0552694
CPSF4	0.10477	0.0381427	0.0296628	0.110406	0.127148	0.0374745	0.0687354
CPSF3	0.116791	0.0577892	0.0363927	0.114965	0.127314	0.0822651	0.0498623
RTCB	0.0323792	0.0138075	0.0127319	0.0380536	0.0368634	0.0195995	0.0275646
FXR1	0.170421	0.0495608	0.0691495	0.179425	0.285429	0.105051	0.0583098
NOP58	0.680523	0.238008	0.271759	0.701092	0.703404	0.400463	0.644818
NOP56	0.710206	0.38647	0.125842	0.712866	0.744344	0.436358	0.617191
FBL	0.349986	0.158377	0.112192	0.373082	0.393096	0.198997	0.30264
LIN28A	0.143292	0.0614938	0.0707684	0.137518	0.19762	0.0811994	0.0652781
LIN28B	0.43789	0.104648	0.109408	0.435998	0.510066	0.143201	0.249052
UPF1	0.0988307	0.0341357	0.0473753	0.0871355	0.12411	0.0624921	0.0340522
G35	0.107261	0.0299332	0.0190764	0.119483	0.116685	0.0305704	0.0968583
G45	0.156332	0.0170199	0.0187804	0.17301	0.182692	0.0190485	0.104086
XPO5	0.2951	0.123982	0.114023	0.309341	0.307279	0.16013	0.206586
