# Supplementary material for: Multi-resBind: a residual network-based multi-label classifier for in vivo RNA binding prediction and preference visualization
Source: BMC Bioinformatics. 2021 Nov 15;22:554. doi: 10.1186/s12859-021-04430-y (PMC8594109; doi:10.1186/s12859-021-04430-y)
Supplement: Supplementary file 5 — Additional file 5: File S4. Performance comparison of AUROC scores among different types of input data and their combinations under the Multi-resBind model. Structural profiles consisting of six categories, stem (S), hairpin (H), bulge (B), internal (I), multibranch (M), and exterior (E) loops, were calculated using CapR. [file 12859_2021_4430_MOESM5_ESM.xlsx]

## Sheet: Sheet 1 - supplemental_file_4
supplemental_file_4
RBPnames	seq(AUROC)	struc(AUROC)	region(AUROC)	seq_struc(AUROC)	seq_region(AUROC)	struc_region(AUROC)	seq_struc_region(AUROC)
MBNL1	0.984247	0.720327	0.675959	0.985736	0.985105	0.826611	0.984343
P53_NONO	0.906434	0.655267	0.732521	0.906743	0.940176	0.837565	0.939246
PUM2	0.946066	0.663052	0.764804	0.957334	0.954308	0.843927	0.96462
QKI	0.978222	0.811088	0.648203	0.98819	0.982582	0.857693	0.980422
AGO3	0.871798	0.593221	0.663689	0.876246	0.888198	0.728622	0.892207
FUS	0.912612	0.612152	0.650512	0.911227	0.920789	0.781793	0.922064
TAF15	0.888629	0.569273	0.586076	0.889286	0.895135	0.718401	0.890133
ZFP36	0.944216	0.692138	0.753251	0.937756	0.961494	0.824993	0.954674
DICER1	0.865373	0.759196	0.627624	0.880196	0.875428	0.836316	0.883152
EIF3A	0.889577	0.725212	0.761633	0.883038	0.908601	0.854819	0.903438
EIF3D	0.87004	0.72139	0.768027	0.860391	0.893283	0.828088	0.882995
EIF3G	0.912024	0.739935	0.750981	0.900637	0.905055	0.850955	0.903042
SSB	0.919321	0.779584	0.682475	0.919794	0.930933	0.847025	0.926599
PAPD5	0.845461	0.546956	0.606842	0.858771	0.897869	0.690092	0.880005
CPSF4	0.79366	0.550217	0.580877	0.803507	0.806549	0.637517	0.804823
CPSF3	0.798484	0.647412	0.611333	0.798018	0.815204	0.727009	0.816227
RTCB	0.812722	0.64773	0.582729	0.827312	0.822561	0.641075	0.825502
FXR1	0.839863	0.504987	0.712836	0.841815	0.87166	0.776412	0.877076
NOP58	0.934926	0.704991	0.791816	0.930894	0.940037	0.84484	0.941135
NOP56	0.923872	0.771703	0.703518	0.925534	0.942374	0.846699	0.940211
FBL	0.903597	0.772977	0.688287	0.904818	0.916002	0.832463	0.91735
LIN28A	0.761761	0.598153	0.669816	0.757654	0.805271	0.699336	0.810296
LIN28B	0.922507	0.496336	0.665025	0.921827	0.937646	0.745634	0.935413
UPF1	0.805206	0.520941	0.654994	0.798789	0.834727	0.738263	0.836053
G35	0.84485	0.495549	0.581556	0.857847	0.863044	0.67111	0.85152
G45	0.859508	0.553947	0.554905	0.868806	0.883788	0.630194	0.879645
XPO5	0.849836	0.604875	0.646773	0.853646	0.856961	0.712905	0.86506
