# Supplementary material for: Multi-resBind: a residual network-based multi-label classifier for in vivo RNA binding prediction and preference visualization
Source: BMC Bioinformatics. 2021 Nov 15;22:554. doi: 10.1186/s12859-021-04430-y (PMC8594109; doi:10.1186/s12859-021-04430-y)
Supplement: Supplementary file 6 — Additional file 6: File S5. Performance comparison of AP scores using different types of input data and their combinations under the Multi-resBind model. Structural profiles consisting of six categories, stem (S), hairpin (H), bulge (B), internal (I), multibranch (M), and exterior (E) loops, were calculated using CapR. [file 12859_2021_4430_MOESM6_ESM.xlsx]

## Sheet: Sheet 1 - supplemental_file_5
supplemental_file_5
RBPnames	seq(AP)	struc(AP)	region(AP)	seq_struc(AP)	seq_region(AP)	struc_region(AP)	seq_struc_region(AP)
MBNL1	0.945903	0.407445	0.217034	0.949126	0.947053	0.549086	0.943411
P53_NONO	0.342698	0.059889	0.0690443	0.338756	0.457259	0.14246	0.467233
PUM2	0.696637	0.0915097	0.125382	0.715632	0.736005	0.183586	0.749511
QKI	0.62375	0.0880688	0.0221078	0.664506	0.67304	0.127664	0.639772
AGO3	0.48774	0.121115	0.148527	0.510261	0.548658	0.228096	0.546083
FUS	0.487569	0.136491	0.14272	0.48023	0.540355	0.264677	0.535772
TAF15	0.295604	0.073753	0.073795	0.297926	0.323572	0.121398	0.306976
ZFP36	0.426261	0.0489483	0.0543542	0.408409	0.537574	0.120685	0.474933
DICER1	0.246417	0.137015	0.0816348	0.307095	0.265503	0.263327	0.318942
EIF3A	0.173581	0.0363604	0.120352	0.165833	0.227295	0.15098	0.211267
EIF3D	0.128303	0.0337884	0.0920497	0.11651	0.168933	0.11191	0.169143
EIF3G	0.193092	0.0373224	0.0710553	0.190033	0.22147	0.084367	0.149891
SSB	0.514543	0.212023	0.194055	0.520416	0.566595	0.351047	0.551387
PAPD5	0.137189	0.00996201	0.0130064	0.140071	0.213458	0.0373001	0.180922
CPSF4	0.10477	0.0284658	0.0296628	0.101394	0.127148	0.0430072	0.110205
CPSF3	0.116791	0.0492752	0.0363927	0.136697	0.127314	0.0893827	0.160945
RTCB	0.0323792	0.0164985	0.0127319	0.0385165	0.0368634	0.0145965	0.0324596
FXR1	0.170421	0.0330318	0.0691495	0.189445	0.285429	0.119053	0.256468
NOP58	0.680523	0.203575	0.271759	0.685275	0.703404	0.403048	0.701568
NOP56	0.710206	0.363845	0.125842	0.715596	0.744344	0.473194	0.731135
FBL	0.349986	0.163337	0.112192	0.33966	0.393096	0.211044	0.396503
LIN28A	0.143292	0.053897	0.0707684	0.137711	0.19762	0.0890925	0.175576
LIN28B	0.43789	0.054313	0.109408	0.425005	0.510066	0.149583	0.49958
UPF1	0.0988307	0.0259114	0.0473753	0.0870759	0.12411	0.0696966	0.128934
G35	0.107261	0.0133745	0.0190764	0.109126	0.116685	0.0279844	0.0998541
G45	0.156332	0.0199512	0.0187804	0.174874	0.182692	0.0226786	0.178404
XPO5	0.2951	0.0982684	0.114023	0.306667	0.307279	0.167618	0.327241
