# Supplementary material for: Multi-resBind: a residual network-based multi-label classifier for in vivo RNA binding prediction and preference visualization
Source: BMC Bioinformatics. 2021 Nov 15;22:554. doi: 10.1186/s12859-021-04430-y (PMC8594109; doi:10.1186/s12859-021-04430-y)
Supplement: Supplementary file 7 — Additional file 7: File S6. Performance comparison of AUROC scores using different loss functions under the Multi-resBind model. [file 12859_2021_4430_MOESM7_ESM.xlsx]

## Sheet: Sheet 1 - supplemental_file_6
supplemental_file_6
RBPnames	class_aware(AUROC)	BCE(AUROC)	WBCE(AUROC)	focal_loss(AUROC)	ASL(AUROC)
MBNL1	0.984343	0.984776	0.983855	0.985634	0.986008
P53_NONO	0.939246	0.935732	0.943078	0.940454	0.93616
PUM2	0.96462	0.96691	0.956724	0.963666	0.963963
QKI	0.980422	0.985567	0.969175	0.983773	0.982006
AGO3	0.892207	0.898567	0.884084	0.897848	0.89687
FUS	0.922064	0.920141	0.91582	0.921403	0.920035
TAF15	0.890133	0.893406	0.892507	0.893007	0.894963
ZFP36	0.954674	0.958118	0.946203	0.954786	0.958952
DICER1	0.883152	0.891021	0.882081	0.889232	0.888621
EIF3A	0.903438	0.915821	0.903891	0.917207	0.898741
EIF3D	0.882995	0.898609	0.898119	0.897911	0.889978
EIF3G	0.903042	0.907495	0.909257	0.914172	0.903649
SSB	0.926599	0.930785	0.924495	0.931621	0.929929
PAPD5	0.880005	0.862602	0.865675	0.876588	0.870674
CPSF4	0.804823	0.805084	0.796537	0.805595	0.803063
CPSF3	0.816227	0.822308	0.813841	0.816663	0.818727
RTCB	0.825502	0.837679	0.832364	0.831698	0.827955
FXR1	0.877076	0.888227	0.88253	0.884808	0.876333
NOP58	0.941135	0.939916	0.937651	0.941331	0.943198
NOP56	0.940211	0.942845	0.935338	0.941092	0.944309
FBL	0.91735	0.915263	0.914632	0.914416	0.916331
LIN28A	0.810296	0.80034	0.804121	0.800817	0.803947
LIN28B	0.935413	0.93482	0.93415	0.937456	0.9374
UPF1	0.836053	0.828867	0.831253	0.84035	0.847937
G35	0.85152	0.856065	0.841265	0.855836	0.851943
G45	0.879645	0.864058	0.871795	0.876486	0.87212
XPO5	0.86506	0.863697	0.85041	0.866267	0.869722
