# Supplementary material for: Multi-resBind: a residual network-based multi-label classifier for in vivo RNA binding prediction and preference visualization
Source: BMC Bioinformatics. 2021 Nov 15;22:554. doi: 10.1186/s12859-021-04430-y (PMC8594109; doi:10.1186/s12859-021-04430-y)
Supplement: Supplementary file 8 — Additional file 8: File S7. Performance comparison of AP scores with different loss functions under the Multi-resBind model. [file 12859_2021_4430_MOESM8_ESM.xlsx]

## Sheet: Sheet 1 - supplemental_file_7
supplemental_file_7
RBPnames	class_aware(AP)	BCE(AP)	WBCE(AP)	focal_loss(AP)	ASL(AP)
MBNL1	0.943411	0.948576	0.94489	0.948926	0.950086
P53_NONO	0.467233	0.435732	0.45031	0.443206	0.434452
PUM2	0.749511	0.760336	0.71078	0.740404	0.729038
QKI	0.639772	0.615919	0.455915	0.577508	0.605029
AGO3	0.546083	0.573884	0.509247	0.562891	0.561148
FUS	0.535772	0.516552	0.498156	0.535715	0.524325
TAF15	0.306976	0.32545	0.315227	0.325379	0.330551
ZFP36	0.474933	0.503038	0.48289	0.480274	0.493285
DICER1	0.318942	0.348227	0.312809	0.326843	0.344341
EIF3A	0.211267	0.228956	0.191534	0.231331	0.216778
EIF3D	0.169143	0.175236	0.152269	0.199725	0.164478
EIF3G	0.149891	0.1755	0.143852	0.182439	0.197658
SSB	0.551387	0.565532	0.526986	0.564003	0.546947
PAPD5	0.180922	0.179604	0.147304	0.172591	0.202744
CPSF4	0.110205	0.13311	0.103259	0.116713	0.13037
CPSF3	0.160945	0.168427	0.141386	0.135009	0.144137
RTCB	0.0324596	0.0491822	0.0380387	0.0441331	0.0366778
FXR1	0.256468	0.276193	0.272411	0.266188	0.255828
NOP58	0.701568	0.693003	0.680043	0.707442	0.71075
NOP56	0.731135	0.736179	0.703316	0.730886	0.748724
FBL	0.396503	0.387806	0.356901	0.383572	0.377475
LIN28A	0.175576	0.180701	0.17345	0.188785	0.199764
LIN28B	0.49958	0.486732	0.468098	0.506427	0.499249
UPF1	0.128934	0.124096	0.126465	0.123606	0.140146
G35	0.0998541	0.0828423	0.146442	0.0997883	0.119911
G45	0.178404	0.155649	0.157583	0.182893	0.165658
XPO5	0.327241	0.33408	0.302521	0.334099	0.335041
